# Supplementary material for: Rapid Androgen-Responsive Proteome Is Involved in Prostate Cancer Progression
Source: Biomedicines. 2021 Dec 10;9(12):1877. doi: 10.3390/biomedicines9121877 (PMC8698566; doi:10.3390/biomedicines9121877)
Supplement: Supplementary file 1 [file biomedicines-09-01877-s001.zip]

Archive with 9 entries (9 files):
- Figure S1.tif
- Figure S2.pdf
- Figure S3.pdf
- Figure S4.tif
- Figure S5.pdf
- Figure S6.tif
- Table S1.pdf
- Table S2.pdf
- Table S3_Rev.pdf
